# Supplementary material for: The Association of a Vegan Diet during Pregnancy with Maternal and Child Outcomes: A Systematic Review
Source: Nutrients. 2024 Sep 30;16(19):3329. doi: 10.3390/nu16193329 (PMC11478456; doi:10.3390/nu16193329)
Supplement: Supplementary file 1 [file nutrients-16-03329-s001.zip]

Archive with 1 entries (1 files):
- nutrients-3234254-supplementary.pdf
